# Supplementary material for: Safety and Efficacy of Different Therapeutic Interventions for Primary Progressive Aphasia: A Systematic Review
Source: J Clin Med. 2025 Apr 29;14(9):3063. doi: 10.3390/jcm14093063 (PMC12072502; doi:10.3390/jcm14093063)
Supplement: Supplementary file 1 [file jcm-14-03063-s001.zip]

Archive with 1 entries (1 files):
- jcm-3585255-supplementary.pdf
